# Supplementary material for: The Cytosolic Acetoacetyl-CoA Thiolase TaAACT1 Is Required for Defense against Fusarium pseudograminearum in Wheat
Source: Int J Mol Sci. 2023 Mar 24;24(7):6165. doi: 10.3390/ijms24076165 (PMC10094598; doi:10.3390/ijms24076165)
Supplement: Supplementary file 1 [file ijms-24-06165-s001.zip]

Archive with 1 entries (1 files):
- ijms-2290675-supplementary.pptx
